# Supplementary material for: Carcass appearance does not influence scavenger avoidance of carnivore carrion
Source: Sci Rep. 2022 Nov 7;12:18842. doi: 10.1038/s41598-022-22297-8 (PMC9640519; doi:10.1038/s41598-022-22297-8)
Supplement: Supplementary file 1 — Supplementary Information 1. [file 41598_2022_22297_MOESM1_ESM.xlsx]

## Sheet: Data 1
Site _name	Carcass_type	Trial_type	Carcas_condition	Weight	Time_first_invest	Time_first_scav	Carcass_time_persist	Trial_length	Scavenger_richness	Most_frequent_scavenger	Removed_by	Scavenged_entirely	Mean_temp
103C	Coyote	C	Intact	15.25	159.101	335.284	768.75	768.75	2	Virginia opossum	NA	N	11.8939
107C	Coyote	CP	Intact	6.5	145.394	335	768.833	768.833	1	Turkey vulture	NA	N	11.8939
107P	Pig	PC	Intact	6.55	145.394	199.799	202.941	768.75	1	Coyote	Coyote	Y	11.8939
109C	Coyote	CP	Intact	9.8	61.4167	262.862	769.583	769.583	1	Turkey vulture	NA	N	11.8939
109P	Pig	PC	Intact	9.4	61.4167	263.115	677.583	769.583	2	Turkey vulture	Coyote	Y	11.8939
10C	Coyote	CP	Intact	12.1	181.524	389.313	817.5	817.5	3	Turkey vulture	NA	N	11.9524
10P	Pig	PC	Intact	11.6	181.524	181.524	817.583	817.583	3	Turkey vulture	Coyote	Y	11.9524
110P	Pig	P	Intact	19.4	4.25	247.25	681.75	791.667	4	Turkey vulture	Unknown	Y	12.402
114P	Pig	PC	Intact	12.4	60.0603	226.555	274.75	767.833	2	Coyote	Coyote	Y	11.8939
11C	Coyote	C	Intact	10.6	20.9122	33.8333	768.833	768.833	2	Virginia opossum	NA	N	11.8939
12P	Pig	P	Intact	17.1	129.5	129.5	354.617	791.167	3	Coyote	Coyote	Y	12.402
131P	Pig	P	Intact	18.6	15.5842	270.928	510.041	791.917	2	Coyote	Coyote	Y	12.402
139P	Pig	P	Intact	13.5	225.466	225.466	231	768.833	1	Coyote	Coyote	Y	11.8939
144P	Pig	P	Intact	13.4	14.6169	453.998	817.417	817.417	2	Turkey vulture	NA	N	11.9524
145C	Coyote	C	Intact	15.2	32.3333	32.3333	817.667	711.597	3	Turkey vulture	NA	N	11.4068
148P	Pig	P	Intact	11.6	269.333	374.897	377.506	768.833	1	Coyote	Coyote	Y	11.8939
15C	Coyote	C	Intact	11.9	122.991	146.25	792.583	792.583	1	Turkey vulture	NA	N	12.402
160C	Coyote	CP	Intact	14.7	28.9167	28.9167	792.417	792.417	3	Virginia opossum	NA	N	12.402
160P	Pig	PC	Intact	14.6	28.9167	48.3803	399.917	766.228	4	Virginia opossum	Coyote	Y	12.402
161C	Coyote	CP	Intact	12.5	93.8333	94.295	817.333	817.333	3	Turkey vulture	NA	N	11.9524
161P	Pig	PC	Intact	12.75	93.8333	93.8333	817.167	817.167	4	Turkey vulture	Coyote	Y	11.9524
163C	Coyote	CP	Intact	13.8	14.5731	265.017	792.083	792.083	1	Turkey vulture	NA	N	12.402
163P	Pig	PC	Intact	12.8	14.5731	131.25	273.333	792.083	3	Coyote	Coyote	Y	12.402
171P	Pig	P	Intact	5.4	352.539	530.046	584.167	791.5	1	Turkey vulture	Turkey vulture	Y	12.402
172C	Coyote	C	Intact	10.65	27.6667	27.6667	817.417	817.417	3	Turkey vulture	NA	N	11.9524
174C	Coyote	CP	Intact	12.3	54.4872	164.566	791.75	791.75	2	Turkey vulture	NA	N	12.402
174P	Pig	PC	Intact	12.4	54.4872	130	287.043	790.75	4	Virginia opossum	Turkey vulture	Y	12.402
178C	Coyote	CP	Intact	7.9	77.4447	77.4447	817.667	817.667	2	Turkey vulture	NA	N	11.9524
178P	Pig	PC	Intact	7.6	77.4447	77.5692	359.167	817.583	2	Turkey vulture	Unknown	Y	11.9524
181C	Coyote	C	Intact	14.1	62.8411	297.1	769.267	769.267	2	Virginia opossum	NA	N	12.1886
182P	Pig	P	Intact	7.8	65.9061	139.917	140.333	768.833	1	Coyote	Coyote	Y	11.8939
184C	Coyote	CP	Intact	8.35	27.1083	27.1083	791.583	791.583	3	Turkey vulture	NA	N	12.402
184P	Pig	PC	Intact	8.7	27.1083	27.5667		77.65					15.6944
187C	Coyote	C	Intact	14.1	154.769	154.769	770.083	770.083	2	Virginia opossum	NA	N	11.8939
189C	Coyote	C	Intact	12.7	8.41528	125.117		264.917					10.3009
18C	Coyote	CP	Intact	7.85	6.83333	7.54194	450.257	817.75	3	Black vulture	Opossum	Y	11.9524
18P	Pig	PC	Intact	7.9	6.83333	6.83333	637.25	817.667	4	Virginia opossum	Opossum	Y	11.9524
190P	Pig	P	Intact	8.4	34.7831	152.106	162	817.75	1	Coyote	Coyote	Y	11.9524
192P	Pig	P	Intact	16.45	106.253	300.735	324.805	768.75	1	Coyote	Coyote	Y	11.8939
19C	Coyote	CP	Intact	11.85	253.914	359.541	784.75	784.75	2	Turkey vulture	NA	N	12.0997
19P	Pig	PC	Intact	11.45	253.914	298.935	784.75	784.75	5	Virginia opossum	NA	N	12.0997
1P	Pig	P	Intact	13.55	39.3333	63.25	426.554	817.75	5	Virginia opossum	Coyote	Y	11.9524
200P	Pig	P	Intact	6.75	273.55	407.402	776.927	817.417	3	Virginia opossum	Opossum	Y	11.9524
201P	Pig	P	Intact	6.5	128.377	312.313	467.893	817.417	2	Bobcat	Opossum	Y	11.9524
20C	Coyote	CP	Intact	8.15	162.874	192.922	817.667	817.667	4	Black vulture	NA	N	11.9524
20P	Pig	PC	Intact	8.4	162.874	195.457	229.861	817.75	3	Coyote	Coyote	Y	11.9524
22P	Pig	P	Intact	18.25	13.7331	202.583	206.75	792.083	1	Coyote	Coyote	Y	12.402
24C	Coyote	C	Intact	9.5	46.7044	46.7044	817.417	817.417	2	Virginia opossum	NA	N	11.9524
27P	Pig	P	Intact	11.65	61.6911	412.42	490.146	817.667	2	Coyote	Coyote	Y	11.9524
36C	Coyote	CP	Intact	12.2	49.5058	49.7897	768.667	768.667	2	Virginia opossum	NA	N	11.8939
36P	Pig	PC	Intact	12.25	49.5058	49.5058	756.259	768.75	3	Virginia opossum	Opossum	Y	11.8939
3P	Pig	P	Intact	7.15	59.5653	103.308	200.75	768.833	3	Virginia opossum	Coyote	Y	11.8939
40P	Pig	P	Intact	4.45	16.2983	133.787	276.011	791.75	1	Virginia opossum	Opossum	Y	12.402
44P	Pig	P	Intact	7.85	6.17611	54.0339	251.632	792	2	Virginia opossum	Opossum	Y	12.402
49C	Coyote	C	Intact	15.5	107.381	313.333		791.5					12.402
51C	Coyote	CP	Intact	9.1	12.3333	50.5833	654.631	840.083	3	Virginia opossum	Opossum	Y	12.1605
51P	Pig	PC	Intact	8.55	12.3333	12.3333	155.995	840	4	Virginia opossum	Coyote	Y	12.1605
53P	Pig	P	Intact	15.45	16.8783	459.983	616.399	791.583	3	Coyote	Coyote	Y	12.402
58C	Coyote	C	Intact	5.45	31.6208	32.6667	702.583	840.083	4	Virginia opossum	Opossum	Y	12.1605
59C	Coyote	C	Intact	9	15.4728	246.524	791.333	791.333	4	Virginia opossum	NA	N	12.402
5P	Pig	P	Intact	19.4	12.715	12.715	767.917	767.917	4	Virginia opossum	NA	N	11.8939
61C	Coyote	C	Intact	6.75	77.4517	152.743	791.75	791.75	2	Virginia opossum	NA	N	12.402
63C	Coyote	CP	Intact	5.9	132.141	234.816	702.964	769.25	3	Virginia opossum	Turkey vulture	Y	11.8939
63P	Pig	PC	Intact	4.4	132.141	235.667	498.333	769.333	4	Bobcat	Opossum	Y	11.8939
66C	Coyote	C	Intact	9.8	36.54	388.174	792	792	3	Virginia opossum	NA	N	12.402
67C	Coyote	C	Intact	5.45	15.2303	32.0164	780.571	817.75	2	Virginia opossum	Opossum	Y	11.9524
69C	Coyote	CP	Intact	10.3	178.496	284.917	817.333	817.333	4	Virginia opossum	NA	N	11.9524
69P	Pig	PC	Intact	10.25	178.496	274.504	708.07	817.417	5	Virginia opossum	Coyote	Y	11.9524
71C	Coyote	C	Intact	5.75	128.734	353.25	769.333	769.333	2	Virginia opossum	NA	N	11.8939
79C	Coyote	C	Intact	14.85	31.3222	477.75	768.75	768.75	1	Turkey vulture	NA	N	11.8939
7C	Coyote	CP	Intact	10.9	13.9553	192.698	792.083	792.083	2	Turkey vulture	NA	N	12.402
7P	Pig	PC	Intact	10.5	13.9553	149.833	356.333	792.083	3	Turkey vulture	Coyote	Y	12.402
84C	Coyote	C	Intact	15.15	134.95	135.072	817.583	817.583	2	Virginia opossum	NA	N	11.9524
85C	Coyote	CP	Intact	13.25	149.717	362.118	792	792	1	Turkey vulture	NA	N	12.402
85P	Pig	PC	Intact	13.3	149.717	361.494	566	791.917	2	Turkey vulture	Coyote	Y	12.402
8C	Coyote	C	Intact	11.15	83.6453	526.32	768.667	768.667	1	Turkey vulture	NA	N	11.8939
93C	Coyote	C	Intact	8.9	108.667	108.667	768.75	768.75	2	Virginia opossum	NA	N	11.8939
98C	Coyote	CP	Intact	8.15	5.56361	315.069	735.917	817.5	3	Virginia opossum	Opossum	Y	11.9524
98P	Pig	PC	Intact	8.4	5.56361	254.102	367.096	817.5	3	Turkey vulture	BLVU	Y	11.9524
102C	Coyote	CP	Altered	9.3	12.9875	68.1869	549.25	549.25	2	Turkey vulture	NA	N	18.125
102P	Pig	PC	Altered	9.45	12.9875	12.9875	70.5478	549.333	3	Raccoon	Coyote	Y	18.125
113P	Pig	P	Altered	5.75	1.30583	1.30583	241.966	530.833	4	Turkey vulture	Coyote	Y	18.0435
117P	Pig	P	Altered	7.15	4.06611	4.06611	436.917	548	2	Turkey vulture	Turkey vulture	Y	18.0324
122C	Coyote	C	Altered	9.7	12.7697	18.25	531.167	531.167	4	Virginia opossum	NA	N	18.0435
123C	Coyote	C	Altered	9.15	4.07694	4.07694	549	549	3	Turkey vulture	NA	N	18.125
132C	Coyote	CP	Altered	6.85	3.5	3.5	369.097	548.167	4	Turkey vulture	Coyote	Y	18.0324
132P	Pig	PC	Altered	6.8	3.5	18.0092	46.9967	548.083	2	Turkey vulture	TUVU	Y	18.0324
135C	Coyote	C	Altered	8.45	21.21	21.21	549.083	549.083	3	Turkey vulture	NA	N	18.125
137C	Coyote	C	Altered	8.85	2.97472	2.97472	548.167	548.167	3	Turkey vulture	NA	N	18.0324
142C	Coyote	CP	Altered	8.2	2.71278	3.42806	548	548	3	Virginia opossum	NA	N	18.0324
142P	Pig	PC	Altered	8.2	2.71278	2.71278	469.077	547.917	4	Virginia opossum	Opossum	Y	18.0324
153C	Coyote	C	Altered	7.1	7.90972	7.90972	394.237	530.75	4	Virginia opossum	Coyote	Y	18.0435
155C	Coyote	C	Altered	9	0.533333	0.533333	549	549	2	Turkey vulture	NA	N	18.125
157C	Coyote	CP	Altered	12.15	3.47333	3.74167	508.524	549.417	2	Turkey vulture	TUVU	Y	18.125
157P	Pig	PC	Altered	11.55	3.47333	3.47333	270.176	549.333	2	Turkey vulture	TUVU	Y	18.125
164P	Pig	P	Altered	5.4	0.600556	0.600556	139.121	549.417	2	Turkey vulture	Coyote	Y	18.125
165P	Pig	P	Altered	10.05	0.410833	0.410833	9.11528	549.333	2	Coyote	Coyote	Y	18.125
167P	Pig	P	Altered	6.9	8.67639	50.2828	158.418	549	3	Virginia opossum	Opossum	Y	18.125
169C	Coyote	C	Altered	8.8	61.6581	122.597	548	548	3	Turkey vulture	NA	N	18.0324
170P	Pig	P	Altered	5.5	3.05722	3.05722	179.352	549.083	2	Turkey vulture	Coyote	Y	18.125
177C	Coyote	CP	Altered	4.75	33.1381	33.1381	549	549	3	Virginia opossum	NA	N	18.125
177P	Pig	PC	Altered	4.45	33.1381	97.3089	223.329	549.083	2	Virginia opossum	Opossum	Y	18.125
210C	Coyote	CP	Altered	4	0.319167	0.327222	328.91	530.75	3	Turkey vulture	Opossum	Y	18.0435
210P	Pig	PC	Altered	4.1	0.319167	0.319167	493.532	530.833	3	Virginia opossum	Opossum	Y	18.0435
211C	Coyote	C	Altered	8.2	1.76417	1.76417	547.917	547.917	3	Virginia opossum	NA	N	18.0324
212P	Pig	P	Altered	3.85	54.3333	54.3333	144.392	549.5	1	Turkey vulture	Turkey vulture	Y	18.125
26C	Coyote	C	Altered	7.05	58.9239	92.6667	549.667	549.667	3	Turkey vulture	NA	N	18.125
300C	Coyote	CP	Altered	6.95	9.59694	94.2647	505	505	3	Virginia opossum	NA	N	22.9924
300P	Pig	PC	Altered	5.05	9.59694	77.1667	277.655	504.917	4	Turkey vulture	Coyote	Y	22.9924
301P	Pig	P	Altered	3.9	28.6256	62.6667	230.333	505	3	Virginia opossum	Opossum	Y	22.9924
302C	Coyote	C	Altered	10.65	11.1206	11.1206	404.363	504.917	4	Virginia opossum	Coyote	Y	22.9924
303C	Coyote	C	Altered	10.45	29.1219	71.1092	250.25	504.917	4	Turkey vulture	Coyote	Y	22.9924
304C	Coyote	C	Altered	9.25	61.0119	71.2106	504.833	504.833	3	Turkey vulture	NA	N	22.9924
305C	Coyote	CP	Altered	7.5	41.1033	70.9925	495.586	505.583	4	Turkey vulture	Opossum	Y	22.9924
305P	Pig	PC	Altered	6.7	41.1033	41.1033	100.189	505.583	4	Turkey vulture	TUVU	Y	22.9924
306P	Pig	P	Altered	3.35	62.5886	94.2844	96.5833	504.333	1	Turkey vulture	Turkey vulture	Y	22.9924
307C	Coyote	C	Altered	11.15	16	49.5706	504.083	504.083	3	Turkey vulture	NA	N	22.9924
308P	Pig	P	Altered	3.85	72.3333	504.083	504.083	504.083	0	NA	NA	N	22.9924
309C	Coyote	CP	Altered	8.8	39.8031	68.5169	504.5	504.5	2	Turkey vulture	NA	N	22.9924
309P	Pig	PC	Altered	7.4	39.8031	68.7442	504.583	504.583	2	Turkey vulture	NA	N	22.9924
310C	Coyote	CP	Altered	9.1	44.0422	46.0708	504.667	504.667	3	Virginia opossum	NA	N	22.9924
310P	Pig	PC	Altered	8.55	44.0422	45.9619	504.583	504.583	3	Virginia opossum	NA	N	22.9924
311P	Pig	P	Altered	3.6	8.36028	70.0833	504.25	504.25	2	Turkey vulture	NA	N	22.9924
31C	Coyote	CP	Altered	8.55	27.7381	27.7381	548.167	548.167	3	Turkey vulture	NA	N	18.0324
31P	Pig	PC	Altered	8.55	27.7381	75.5842	548.167	548.167	4	Turkey vulture	NA	N	18.0324
42P	Pig	P	Altered	7.85	1.60778	1.60778	432.293	548.333	3	Coyote	Coyote	Y	18.0324
60P	Pig	P	Altered	7.9	0.481944	0.481944	490.602	548.083	3	Black vulture	Coyote	Y	18.0324
64C	Coyote	CP	Altered	9.15	2.30056	2.30056	548.917	548.917	2	Virginia opossum	NA	N	18.125
64P	Pig	PC	Altered	9.25	2.30056	2.29556	543.917	548.833	3	Virginia opossum	Coyote	Y	18.125
6C	Coyote	CP	Altered	6.35	1.08333	1.18417	526.352	549.25	1	Turkey vulture	TUVU	Y	18.125
6P	Pig	PC	Altered	6.45	1.08333	1.08333	245.683	549.333	1	Turkey vulture	TUVU	Y	18.125
72C	Coyote	C	Altered	9.7	3.6125	3.6125	530.833	530.833	2	Turkey vulture	NA	N	18.0435
73C	Coyote	CP	Altered	6.3	23.9994	23.9994	549.083	549.083	2	Turkey vulture	NA	N	18.125
73P	Pig	PC	Altered	6.1	23.9994	24.0242	244.424	549.083	4	Virginia opossum	TUVU	Y	18.125
78P	Pig	P	Altered	9	9.45583	19.4681	342.276	548.25	3	Turkey vulture	Coyote	Y	18.0324

## Sheet: Data 2
Trial_type	Scavenger_richness	Carcass_condition
Coyote	2	Intact
Coyote	2	Intact
Coyote	3	Intact
Coyote	1	Intact
Coyote	3	Intact
Coyote	2	Intact
Coyote	2	Intact
Coyote	2	Intact
Coyote	4	Intact
Coyote	4	Intact
Coyote	2	Intact
Coyote	3	Intact
Coyote	2	Intact
Coyote	2	Intact
Coyote	1	Intact
Coyote	2	Intact
Coyote	1	Intact
Coyote	2	Intact
Joined	2	Intact
Joined	2	Intact
Joined	4	Intact
Joined	4	Intact
Joined	4	Intact
Joined	3	Intact
Joined	4	Intact
Joined	3	Intact
Joined	4	Intact
Joined	5	Intact
Joined	5	Intact
Joined	3	Intact
Joined	5	Intact
Joined	5	Intact
Joined	5	Intact
Joined	3	Intact
Joined	2	Intact
Joined	4	Intact
Pig	4	Intact
Pig	3	Intact
Pig	2	Intact
Pig	1	Intact
Pig	2	Intact
Pig	1	Intact
Pig	1	Intact
Pig	1	Intact
Pig	1	Intact
Pig	1	Intact
Pig	5	Intact
Pig	3	Intact
Pig	2	Intact
Pig	1	Intact
Pig	2	Intact
Pig	3	Intact
Pig	1	Intact
Pig	2	Intact
Pig	3	Intact
Pig	4	Intact
Coyote	4	Altered
Coyote	3	Altered
Coyote	3	Altered
Coyote	3	Altered
Coyote	4	Altered
Coyote	2	Altered
Coyote	3	Altered
Coyote	3	Altered
Coyote	3	Altered
Coyote	4	Altered
Coyote	4	Altered
Coyote	3	Altered
Coyote	3	Altered
Coyote	2	Altered
Pig	4	Altered
Pig	2	Altered
Pig	2	Altered
Pig	2	Altered
Pig	3	Altered
Pig	2	Altered
Pig	1	Altered
Pig	3	Altered
Pig	1	Altered
Pig	0	Altered
Pig	2	Altered
Pig	3	Altered
Pig	3	Altered
Pig	3	Altered
Joined	4	Altered
Joined	4	Altered
Joined	4	Altered
Joined	3	Altered
Joined	3	Altered
Joined	3	Altered
Joined	4	Altered
Joined	4	Altered
Joined	2	Altered
Joined	3	Altered
Joined	4	Altered
Joined	3	Altered
Joined	1	Altered
Joined	4	Altered

## Sheet: Data 1 metadata
Column	Entry	Unit	Explanatation
A	Site _ID		ID for each carcass
B	Carcass_type		Carcass species
C	Trial_type		Carcass configuration: C- single coyote carcass ; CP-coyote carcass paired with a wild pig carcass ; P- single wild pig carcass; PC wild pig carcass paired with a coyote carcass
D	Weight	kg	Carcass mass
E	Carcas_condition		Whether a carcass was intact (not modified) or altered (i.e., skin, head and feet removed)
F	Time_first_invest	hours	Number of hours until a scavenging species first visited the carcass
G	Time_first_scav	hours	Number of hours until the first scavenging event
H	Carcass_time_persist	hours	Number of hours until the carcass was fully consumed or removed
I	Trial_length	hours	Number of hours until the camera was retrieved from the field
J	Scavenger_richness		Number of species detected scavenging - excluding rodents and unknown species
K	Most_frequent_scavenger		Species to have the most scavenging events
L	Removed_by		Species to remove carcass from field of view of the camera or consume the last of the flesh remaining on the carcass: NA=trial was not enitrely depleted before conclusion of trial
F	Scavenged_entirely		Whether a carcass was entirely scavenged (depleted) before the conclusion of the trial: Y=yes or N=no
G	Mean_temp	°C	Mean temperature during trial period

## Sheet: Data 2 meta data
Column	Entry	Explanatation
A	Trial_type	Coyote= single coyote carcass trial, Pig=single pig carcass trial, Joined= trial with a coyote and pig carcass present
B	Scavenger_richness	Number of species detected scavenging - excluding rodents and unknown species; for joined trial this includes the species that feed on either the wild pig or coyote carcass present
C	Carcass_condition	Whether a carcass was intact (not modified) or altered (i.e., skin, head and feet removed)
